# Supplementary material for: Integrating Multi-Omics for Uncovering the Architecture of Cross-Talking Pathways in Breast Cancer
Source: PLoS One. 2014 Aug 19;9(8):e104282. doi: 10.1371/journal.pone.0104282 (PMC4138095; doi:10.1371/journal.pone.0104282)
Supplement: Table S1 — A list of differentially expressed genes. (XLS) [file pone.0104282.s004.xls]

## Sheet: Sheet1
A list of differentially expressed genes.
GeneName	Benjamini–Hochberg FDR method
A2M	0.000436595
AADAC	0.000220642
AASS	1.48e-05
ABCA5	7.03e-05
ABCA6	5.75e-05
ABCA8	2.71e-05
ABCA9	6.59e-06
ABCB1	6.24e-06
ABCC5	0.000181584
ABCD2	3.26e-05
ABCG1	0.000470796
ABCG2	8.63e-05
ABHD11	0.000493529
ABLIM1	0.000141689
ACACB	0.0008114
ACADL	0.000112052
ACADS	0.000892999
ACSL1	0.000200007
ACTA2	8.92e-05
ACTG2	3.18e-06
ACVR1C	1.2e-06
ADAM8	0.00026693
ADAMTS1	2.09e-06
ADAMTS18	0.000153675
ADAMTS5	9.68e-05
ADAMTS9	0.000144873
ADAR	1.04e-05
ADCK5	0.000592143
ADD3	5.47e-05
ADFP	2.16e-05
ADH1B	0.000254686
ADH1C	0.000190564
ADH4	0.000113365
ADH5	0.000137621
ADHFE1	0.000721353
ADIPOQ	6.39e-05
ADIPOR1	1.54e-05
ADIPOR2	0.000942975
ADORA2A	0.000554678
ADPRHL1	0.000225642
ADRB2	4.16e-07
AHR	8.39e-06
AIFM2	0.000327974
AIM1L	5.93e-05
AK5	3.81e-05
AKAP12	0.000153641
AKR1C1	6.78e-06
AKR1C3	8.04e-06
ALDH18A1	3.32e-06
ALDH1A1	1.77e-05
ALDH1L1	1.47e-05
ALDH2	0.000479832
ALDH3A1	2.63e-06
ALDOC	3.79e-05
ALS2CR11	0.000457045
ALS2CR4	3.45e-05
AMIGO2	0.000561947
AMOTL2	0.000365851
AMPD1	5.83e-05
AMT	7.51e-05
AMY2B	1.55e-05
AMZ1	0.000824018
ANG	0.000468146
ANGPT1	0.000746916
ANGPTL2	5.6e-05
ANGPTL4	0.000812126
ANGPTL5	0.000530955
ANGPTL7	9.15e-06
ANK2	8.5e-06
ANKAR	7.7e-06
ANKDD1A	2.43e-05
ANKRD15	0.000798313
ANKRD29	5.46e-06
ANKRD35	5.13e-05
ANKRD5	3.84e-06
ANLN	3.87e-06
ANPEP	0.000227394
ANXA1	2.92e-07
ANXA3	0.000195629
AOC3	3.01e-06
AOX1	0.000437086
AP1M2	1.77e-05
AP1S1	0.000132068
AP2B1	2.2e-06
APBA1	0.000466767
APOA1BP	0.000198448
APOBEC3B	0.000274294
APOD	0.000425005
AQP1	2.27e-05
AQP7	8.12e-06
AQP7P2	5.03e-07
ARF1	7.46e-06
ARFGEF2	7.94e-05
ARHGAP11A	0.000431382
ARHGAP20	7.28e-06
ARHGAP24	0.000192436
ARHGEF10	3.19e-05
ARHGEF16	5.42e-05
ARHGEF4	7.63e-06
ARID5A	4.54e-06
ARID5B	1.45e-05
ARL4A	8.27e-05
ARL6IP1	0.00012521
ARRDC3	6.01e-06
ARSJ	6.59e-05
ART4	7.79e-05
ART5	0.00086188
ARTS-1	0.000616815
ASAM	0.000667225
ASF1B	0.000162507
ASPHD2	0.000116757
ASPM	2.11e-06
ASXL3	1.08e-06
ATAD2	1.68e-05
ATF3	1.25e-05
ATP1A2	6.92e-06
ATP6V0B	0.000409964
ATP8B4	0.000377906
AUH	0.000786213
AURKA	5.6e-05
AURKB	0.00017732
AVPI1	9.89e-05
AYTL2	0.000177892
B3GALNT2	5.81e-06
B3GAT1	0.000376629
B3GNTL1	0.000406192
B4GALT3	1.51e-05
BACH2	2.16e-05
BAI3	5.96e-06
BAIAP2L1	1.64e-05
BARD1	0.000423419
BCAS4	3.48e-06
BCDO2	0.000167997
BDH2	8.84e-05
BDNF	0.000264738
BEGAIN	0.000280931
BEST1	0.000964176
BHMT2	6.23e-05
BIRC4	0.000270533
BIRC5	1.98e-05
BLM	0.000282994
BMF	0.000288182
BMP2	6e-05
BMP5	0.000769017
BMP6	1.79e-05
BMP8A	0.000495658
BMP8B	0.000874869
BMPER	9.4e-05
BMX	7.67e-06
BNC1	0.000153924
BOP1	3.92e-06
BRIP1	3.14e-05
BTBD14A	0.000192642
BTG2	0.000289865
BTNL9	9.5e-06
BUB1	6.09e-07
BUB1B	4.09e-06
C10orf10	5.82e-05
C10orf38	0.000526672
C10orf54	0.000137955
C10orf56	0.000338361
C10orf62	0.0006904
C10orf90	6.09e-07
C12orf48	3.39e-05
C12orf54	0.000569858
C13orf3	8.36e-08
C14orf128	4.9e-06
C14orf139	2.88e-07
C14orf80	0.000451597
C15orf42	0.000213228
C16orf24	6.84e-05
C16orf53	1.54e-05
C16orf59	4.15e-06
C16orf75	1.4e-05
C16orf77	5.13e-05
C18orf34	1.42e-05
C18orf45	0.00022869
C19orf21	0.000489069
C19orf51	0.000696182
C1orf112	4.01e-05
C1orf135	7.62e-06
C1orf190	0.000426975
C1orf213	5.43e-06
C1orf31	6.77e-06
C1orf67	1.52e-05
C1orf74	9.27e-06
C1QTNF3	0.000638101
C1QTNF6	0.000106563
C1QTNF7	0.000223668
C20orf103	0.000687843
C20orf142	9.16e-05
C20orf177	0.00028006
C20orf20	1.21e-06
C20orf24	4.94e-06
C20orf39	6.5e-05
C20orf54	0.000697947
C20orf82	0.000894446
C20orf94	0.000861826
C21orf34	0.000236397
C2orf15	0.000122011
C2orf32	8.48e-05
C2orf37	5.95e-05
C2orf40	0.000160167
C3	4.27e-05
C3orf52	0.000432886
C3orf64	0.000589599
C4orf31	0.000352422
C5orf26	0.000560756
C6orf115	0.000261229
C6orf117	9.65e-05
C6orf126	0.000367173
C6orf129	4.37e-06
C6orf154	0.000364841
C6orf189	6.73e-05
C6orf60	8.42e-05
C7orf23	2.72e-05
C7orf41	2.31e-05
C8orf38	6.27e-05
C8orf51	5.74e-05
C8orf79	9.46e-06
C9orf116	0.000522524
C9orf125	1.28e-05
C9orf61	5.94e-05
CA3	1.84e-05
CA4	2.54e-08
CACNB3	0.000152363
CACNG1	0.000905185
CAMP	6.71e-05
CAND2	0.000219859
CANT1	4.74e-06
CAPN6	1.08e-06
CAPS2	0.00040408
CAPZA3	0.000199939
CASC5	7.17e-07
CASP12	8.93e-05
CAV1	3.82e-07
CAV3	1.96e-05
CBLC	8.74e-05
CBX4	0.000116429
CBX7	2.47e-05
CBX8	0.000511275
CCBE1	2.24e-05
CCBP2	0.000785526
CCDC125	0.000330333
CCDC19	1.64e-06
CCDC3	2.07e-05
CCDC8	0.000223859
CCDC82	6.5e-05
CCDC84	0.00033909
CCDC87	1.53e-05
CCDC88C	0.00033365
CCL15	6.93e-06
CCL21	0.00073806
CCL23	0.000859941
CCL28	0.000789632
CCL7	2.69e-05
CCNB1IP1	6.75e-05
CCNB2	5.3e-05
CCNE1	0.000926899
CCNF	1.71e-06
CCNG1	4.94e-05
CCNL1	1.43e-05
CCT3	2.5e-06
CCT5	0.000263324
CD200	2.43e-05
CD200R1	0.000140546
CD300LG	1.12e-06
CD36	3.52e-06
CD59	7.13e-06
CD80	0.00044185
CD84	0.000602482
CDC20	0.00039987
CDC25C	2.81e-06
CDC42EP3	6.16e-05
CDC42SE1	6.89e-06
CDC45L	1.84e-05
CDC6	2.93e-05
CDC7	0.000503774
CDCA2	9.72e-05
CDCA3	0.000353242
CDCA4	0.000319181
CDCA5	2.8e-06
CDCA8	3.65e-05
CDH11	0.000215194
CDH12	2.66e-05
CDH13	0.000489069
CDH19	0.00018837
CDH22	6.26e-05
CDK5	9.82e-05
CDKN1C	9.9e-05
CDKN2C	2.54e-06
CDKN2D	0.00020867
CDKN3	1.02e-06
CDO1	7.47e-05
CDS1	0.000648618
CDT1	0.000944908
CDYL2	2.34e-05
CELSR3	0.000416123
CENPA	2.8e-05
CENPE	4.4e-06
CENPI	5.18e-05
CENPK	0.000411629
CENPL	0.00048929
CENPN	4.39e-05
CENPO	2.96e-05
CENTD3	1.13e-05
CEP55	9.14e-07
CES1	1.23e-07
CFB	1.77e-05
CFD	3.03e-05
CFHR3	0.000167308
CFL2	0.000475984
CG018	0.000125915
CHAF1B	0.000902153
CHD6	0.000125066
CHEK1	0.000641582
CHGA	0.000908008
CHL1	1.61e-06
CHML	0.000587281
CHRDL1	1.18e-06
CHST11	0.000220642
CHST4	0.000940292
CHST9	0.000183107
CHTF18	5.27e-06
CIDEA	0.000350732
CIDEC	7.62e-07
CILP2	0.000831819
CIRBP	0.000391861
CIT	0.000121218
CITED1	0.000279442
CKAP2	2.64e-06
CKAP2L	0.000188289
CKAP4	6.24e-05
CKMT2	0.000335764
CKS2	1.41e-06
CLCA4	2.19e-06
CLCN2	0.000481045
CLCN5	2.7e-06
CLCN6	1.15e-06
CLCN7	0.000723149
CLDN11	4.34e-07
CLDN14	5.19e-05
CLDN19	1.45e-05
CLDN7	0.000201358
CLDN8	0.000231647
CLDND2	0.000573372
CLEC1A	0.000104712
CLEC3B	6.09e-07
CLEC4G	1.3e-05
CLEC5A	0.000971081
CLIC2	0.000361548
CLIP4	5.86e-05
CLSPN	0.000142105
CLYBL	6.67e-06
CMTM5	0.000291928
CMTM7	2.84e-05
CNN1	2.83e-06
CNTD2	0.000558824
CNTN6	7.65e-05
CNTNAP2	0.000965693
CNTNAP3	4.34e-07
COG2	0.000218917
COL10A1	2.72e-08
COL11A1	3e-07
COL12A1	1.14e-05
COL17A1	7.21e-05
COL23A1	3.59e-05
COL4A6	1.25e-05
COL5A2	0.000907306
COL6A6	7.62e-05
COMP	7.51e-05
COMTD1	0.000462562
COPB2	2.64e-05
COPG	6.13e-05
CORO2A	0.000926226
CORO2B	6.55e-05
COX6C	0.000284133
CPA1	5.46e-06
CPAMD8	3.59e-05
CPE	0.000598463
CPEB1	5.46e-05
CPNE8	0.000140577
CRB3	2.51e-06
CREB3L4	0.000168047
CRHBP	2.93e-05
CRIM1	0.000419464
CRYAB	8.89e-05
CSF3	0.000141971
CSN1S1	5.07e-05
CSRP1	0.000491317
CSRP2	0.000515443
CST4	0.000814202
CSTA	0.000929626
CSTF2	2.09e-06
CTHRC1	0.000118718
CTPS	0.00071947
CTPS2	1.2e-05
CTSB	0.000228631
CTTNBP2	9.42e-07
CUGBP1	0.00012627
CUGBP2	0.000376119
CUTC	2.26e-06
CUTL2	0.000265149
CX3CL1	3.01e-05
CX3CR1	4.74e-05
CXCL11	0.000131001
CXCL12	0.000668042
CXCL2	2.72e-08
CXCL3	1.97e-06
CXorf39	1.32e-06
CYB561	5.33e-05
CYP39A1	0.000205794
CYP3A5	0.000615777
CYR61	1.21e-06
CYTL1	1.85e-06
CYYR1	0.000193637
D15Wsu75e	0.000838774
D4S234E	0.000457638
DAAM2	0.000208576
DACT2	5.49e-05
DARC	0.000238759
DARS2	1.58e-05
DBF4	0.000323893
DBNDD1	0.000102309
DCDC2	0.000340303
DCN	0.000609072
DDX26B	0.000361601
DDX39	0.000270654
DDX58	0.000214297
DDX6	4.78e-05
DENND2A	0.00022608
DEPDC1	3.69e-06
DEPDC1B	4.56e-05
DFNB59	5.67e-05
DGAT2	7.69e-05
DHCR7	0.000877243
DHRS3	0.00015
DIAPH3	1.97e-05
DKFZp434K191	0.000740313
DKFZP564O0523	3.11e-05
DKFZP586H2123	0.000149752
DKK3	0.000258812
DLG3	5.1e-06
DMD	8.12e-06
DMGDH	2.86e-06
DMN	1.77e-05
DNA2L	0.000516506
DNAJB4	0.000228961
DNAJC1	5.66e-05
DNASE2	6.56e-05
DOHH	0.00011079
DOPEY2	0.000172575
DOT1L	0.000239094
DPP3	0.000419218
DPP4	0.000999313
DPP9	1.13e-06
DPT	0.000675596
DPY19L2	6.15e-05
DPYD	0.000885416
DPYSL2	3.54e-06
DRD5	0.000646849
DSC1	0.0002657
DSCR6	1.31e-05
DSN1	3.5e-06
DST	1.11e-06
DTL	2.94e-06
DUSP1	1.14e-06
DUSP6	2.1e-05
E2F2	0.000140587
E2F7	1.11e-06
EBF1	1.14e-05
ECOP	0.000413691
ECT2	5.58e-05
EDN3	0.000320596
EDNRB	5e-05
EEF1A2	0.000330692
EFCBP1	5.97e-06
EFNB1	2.16e-05
EGR1	5.52e-07
EGR2	1.6e-05
EGR3	5.95e-05
EID3	0.000318735
EIF1B	0.000353571
EIF2C2	4.11e-06
EIF4G1	0.000289309
ELK1	0.000307718
ELOVL3	0.000836236
EMP1	0.000264212
ENPP2	1.79e-05
ENPP3	3.81e-05
ENSA	0.000560205
ENTPD7	1.21e-06
EPAS1	2.05e-05
EPB41L2	0.000111369
EPHA2	0.000397153
EPHB1	5.45e-05
EPN3	0.000165871
EPRS	3.55e-06
EPS8L1	0.000585151
EPYC	0.000504583
ERC1	0.000577786
ERCC6L	9.89e-07
ERGIC1	0.00010423
ERH	2.19e-05
ESCO2	2.38e-05
ESM1	8.24e-05
ESPN	0.000496849
ETS2	2.09e-05
ETV5	0.000378627
ETV7	0.000187281
EXO1	5.57e-05
EXOSC4	0.000108772
EZH2	0.000271072
F10	6.35e-05
F11R	2.14e-05
F12	6.33e-06
F3	1.27e-05
FAAH	0.000190589
FABP5	0.000103548
FABP7	6.81e-06
FAM107A	4.88e-07
FAM108C1	0.000970175
FAM110A	0.000206093
FAM111B	1.08e-06
FAM27E3	0.000659983
FAM3D	0.000444275
FAM54A	4.98e-05
FAM55D	0.000890396
FAM64A	3.31e-05
FAM70A	1.48e-06
FAM77C	0.000309479
FAM83D	5.46e-06
FAM83H	1.59e-05
FAM86A	5.78e-06
FAM89A	1.26e-05
FANCA	0.000276123
FANCC	0.000194936
FANCI	9.42e-07
FAP	0.000943471
FAT2	0.000364286
FBLN5	0.000266849
FBXL6	0.000141747
FBXO17	0.000402916
FBXO6	1.68e-05
FCGBP	0.000115974
FEN1	0.000124695
FGF14	6.71e-05
FGF2	2.27e-05
FGF7	8.63e-05
FGFBP1	0.000538926
FGFBP2	0.000335764
FHL1	8.14e-07
FHL5	0.000683977
FHOD3	0.000205082
FIGF	6.94e-07
FKBP1B	7.28e-06
FLAD1	5.33e-06
FLJ20581	3.45e-05
FLJ21986	0.000185065
FLJ22655	1.38e-05
FLJ39660	0.000402786
FLJ40869	0.000166938
FLJ45803	1.85e-05
FLJ90650	1.14e-06
FLRT2	0.000167928
FLVCR1	0.000350185
FMNL2	0.000105961
FMO2	1.75e-05
FN1	1.09e-05
FNDC1	0.000541194
FOLR1	5.96e-05
FOS	7e-06
FOSB	1.86e-06
FOXD4L2	0.00025158
FOXM1	3.72e-05
FOXN3	9.44e-06
FOXO1	0.000103621
FSD1L	0.000397808
FST	0.000247625
FXYD1	1.85e-07
FZD7	0.000148842
G0S2	4.61e-06
GAB3	9.83e-05
GABARAPL1	5.41e-05
GABARAPL3	4.24e-05
GABRE	2.84e-07
GABRP	0.000537951
GALE	9.48e-05
GALNT6	0.00011349
GAS2	0.000195914
GDF10	1.11e-06
GDF11	0.000478518
GEM	2.43e-05
GFER	1.6e-06
GHR	0.000181345
GIMAP8	1.86e-05
GINS1	0.000101829
GINS2	0.000145887
GINS4	0.000246695
GIPC2	3.84e-06
GJB2	3.95e-06
GJB7	7.48e-06
GK	7.87e-05
GLI1	0.000124593
GLYAT	1.24e-07
GMFG	0.000393605
GNAI1	0.000157558
GNAZ	4.8e-05
GNG11	1.42e-05
GNG2	0.000216133
GNG7	0.000370435
GNRH1	1.62e-05
GOLGA8A	6.12e-06
GOLM1	0.000233734
GPAM	3.35e-05
GPC3	1.43e-06
GPD1	1.24e-07
GPD2	6.5e-05
GPER	0.000607268
GPLD1	0.00011988
GPM6A	0.000155239
GPM6B	0.000142096
GPR109B	5.32e-05
GPR124	0.000265921
GPR146	0.000148431
GPR177	0.000140391
GPR84	0.000138751
GPRASP1	0.000285833
GPRC5A	3.02e-05
GPRIN1	3.05e-05
GPSM2	4.79e-05
GPX3	2.61e-05
GRAMD1A	0.000309
GRAMD2	0.000803737
GRASP	3.22e-05
GREM2	6.86e-05
GRIK1	4.6e-06
GRM8	0.000114127
GSG2	0.000285476
GSN	6.84e-07
GSTM5	0.000676929
GTF3C1	7.29e-06
GTSE1	2e-05
GYG2	9.61e-06
GYPC	1.17e-05
H2AFX	9.53e-06
H2AFY	4.73e-06
H2BFS	0.000253845
HAPLN1	0.000466376
HBB	0.000555553
HBD	0.000228961
hCG_1990170	4.45e-06
HDGF	1.63e-06
HEATR3	0.000484874
HELLS	0.000945684
HEPACAM	3.79e-05
HERC2P2	0.000178259
HIF3A	1.78e-06
HIST1H1B	2.15e-05
HIST1H1D	3.68e-05
HIST1H2AB	9.5e-05
HIST1H2AD	0.000973237
HIST1H2AG	0.000496025
HIST1H2AH	0.000350732
HIST1H2AI	6.49e-05
HIST1H2AK	0.000530955
HIST1H2AL	1.22e-05
HIST1H2AM	0.00013109
HIST1H2BD	6.04e-05
HIST1H2BE	0.000699166
HIST1H2BF	0.000146954
HIST1H2BG	7.87e-05
HIST1H2BH	3.21e-05
HIST1H2BI	0.000145576
HIST1H2BL	0.000252672
HIST1H2BN	5.38e-05
HIST1H2BO	0.000176232
HIST1H3A	1.99e-05
HIST1H3D	0.000208576
HIST1H3F	6.59e-07
HIST1H3H	0.000159882
HIST1H3J	1.63e-06
HIST1H4H	1.62e-05
HIST1H4I	4.58e-05
HIST1H4K	0.000440375
HIST2H2AA3	7.77e-05
HIST2H2AB	9.67e-05
HIST2H2AC	5.15e-05
HIST2H2BE	0.000927965
HIST3H2BB	5.5e-05
HLF	4e-05
HMG4L	8.01e-05
HMGB3	8.01e-05
HMGCLL1	5.5e-05
HMMR	2.05e-05
HN1	2.7e-05
HN1L	5.09e-05
HNMT	0.00087552
HNRPAB	0.000265837
HOM-TES-103	0.000767858
HOXA2	1.05e-05
HOXA3	1.84e-05
HOXA4	7.81e-07
HOXA5	0.000331813
HOXA7	1.87e-05
HOXA9	0.0007345
HPRT1	8.23e-05
HPSE2	0.000517515
HRC	3.49e-05
HS3ST4	1.85e-06
HSD17B11	0.000148003
HSD17B2	0.000206571
HSD17B6	2.06e-05
HSPB6	2.64e-06
HSPB7	1.04e-06
HSPE1	2.75e-05
HYAL1	0.000537951
HYAL3	0.000101952
IBSP	2.45e-07
ICAM2	4.23e-06
ID4	1.18e-05
IER2	4.88e-05
IFI16	0.000197422
IGF1	5.85e-05
IGF2	0.000167517
IGF2BP2	0.000442894
IGFBP6	6.18e-06
IGFL2	0.000326052
IGSF10	7.43e-07
IGSF3	0.000720026
IL11RA	0.000489069
IL17B	0.000128425
IL1R1	0.000228501
IL1RAPL1	7.87e-05
IL6	8.52e-05
INHBA	1.02e-06
INPP1	5.35e-06
INSL3	0.000198265
INTS7	0.000105879
IPO11	0.00018726
IPO7	0.000597121
IRS1	0.000218706
IRS2	3.86e-05
IRX5	0.000266886
ISCU	3.43e-05
ISG15	0.00027104
ITGA7	3.62e-05
ITIH5	1.3e-06
ITM2A	7.64e-05
ITM2B	0.000835546
JAM3	0.000407587
JARID1B	0.000337032
JDP2	0.000698415
JMJD2B	0.000689473
JMJD4	1.14e-05
JTB	4.3e-05
JUN	0.000146959
JUNB	0.000710223
KCNAB1	8.37e-05
KCNB1	2.49e-05
KCNE1	7.24e-06
KCNH8	0.000401999
KCNIP2	2.82e-05
KCNJ11	0.000686081
KCNJ12	2.17e-05
KCNMB1	0.000180499
KCNMB2	3.8e-05
KCTD12	7.44e-05
KGFLP1	6.03e-06
KIAA0040	1.54e-05
KIAA0101	3.17e-06
KIAA0133	8.03e-05
KIAA1166	0.000160624
KIAA1211	9.72e-05
KIAA1432	0.000325542
KIAA1524	7.52e-05
KIAA1618	0.000941172
KIAA1683	0.000141259
KIAA1688	6.03e-06
KIAA1706	5.27e-05
KIAA1754L	0.000169701
KIAA1881	4.21e-06
KIF11	1.43e-05
KIF14	7.26e-06
KIF15	9.79e-06
KIF18A	6.86e-05
KIF20A	1.58e-06
KIF23	3.31e-06
KIF26A	1.8e-05
KIF26B	2.12e-05
KIF2C	2.61e-05
KIF4A	2.29e-07
KIF4B	0.000807998
KIFC1	7.85e-05
KIT	4.88e-05
KLB	0.00042408
KLF15	4.7e-06
KLF4	4.56e-05
KLF6	4.9e-06
KLF9	8.99e-05
KLHL13	1.76e-06
KLHL14	0.000972924
KLHL2	0.000593222
KLHL29	7.8e-06
KLHL4	0.000965692
KLK5	0.00065653
KLK6	0.000263301
KLK8	0.000134398
KPNA2	9.64e-06
KRAS	0.000642406
KRT14	0.000688871
KRT15	0.000110279
KRT17	0.000216133
KRT19	0.000786961
KRT222P	0.000743418
LAGE3	8.71e-05
LAMA3	0.000794485
LAMB3	0.000357628
LAMC1	0.000444919
LARP4	2.78e-05
LARP6	4.6e-05
LASS2	8.86e-05
LDB2	0.000227694
LDHB	0.000182443
LENG4	0.000894243
LEPR	1.11e-06
LETM1	0.000130401
LGALS7	0.000322514
LGI4	0.000220432
LHFP	4.39e-05
LILRB1	0.000251796
LIMS2	1.51e-06
LIMS3	0.000511828
LIPE	1.77e-05
LMNB1	0.000155144
LMO2	3.24e-05
LMOD1	8.57e-05
LOC198437	9.82e-05
LOC200810	1.34e-05
LOC221091	6.01e-06
LOC253012	0.000306601
LOC284352	0.000739252
LOC339524	3.36e-08
LOC388969	1.6e-05
LOC400506	0.000337849
LOC401127	2.6e-06
LOC440248	1.2e-06
LOC442590	1.6e-05
LOC55908	6.52e-06
LOH3CR2A	0.000651961
LOXL4	1.77e-05
LPHN2	5.78e-06
LPHN3	0.000515517
LRCH2	6.76e-05
LRFN2	4.61e-06
LRFN5	1.54e-05
LRP4	0.000200688
LRP8	9.09e-05
LRRC34	0.000351579
LRRC3B	2.54e-06
LRRC45	0.000148497
LRRC8E	0.000182471
LRRIQ2	1.18e-05
LRRTM2	0.000524017
LSR	6.76e-05
LTBP4	0.000936864
LUZP2	0.000308752
LY6D	1.52e-05
LY6H	0.000882648
LYPD1	0.00027478
LYVE1	5.38e-07
M6PRBP1	3.26e-05
MAB21L1	0.000158013
MAD2L1	1.01e-05
MAF	0.000328847
MAGIX	5.99e-05
MAL2	0.000808728
MAMDC2	9.07e-07
MANEAL	5.42e-05
MAOA	4.2e-05
MAOB	0.000405646
MAP1LC3C	2.86e-05
MAP3K15	0.000157037
MAP3K8	0.000716418
MAP7	0.000356686
MAPK13	1.54e-05
MARS	0.000268043
MARVELD2	0.000764624
MATN2	1.6e-05
MB	0.000166938
MBNL2	0.000168176
MBOAT2	2.53e-05
MCAM	0.000967203
MCM10	0.000110428
MCM4	1.33e-05
MEF2C	0.000255476
MEG3	0.000566191
MEIS2	3.94e-05
MELK	5.58e-06
MEOX2	4.88e-05
MEST	0.000185065
MET	0.000109168
METRN	0.000264399
METTL7A	8.78e-06
MFAP2	0.000200977
MFAP4	5.43e-05
MFNG	4.13e-05
MGAT3	0.000643157
MGC14376	9.16e-05
MGC34796	0.000154814
MIA	0.000333835
MIF	4.08e-05
MKI67	3.18e-06
MLF1IP	3.87e-06
MLXIPL	7.2e-05
MMD	7.59e-05
MME	0.00010115
MMP1	3.02e-05
MMP11	2.84e-07
MMP13	5.49e-05
MMP9	0.000144906
MMRN1	0.000400047
MND1	3.66e-05
MOGAT1	0.000912071
MPPED2	4.76e-05
MRAP	1.61e-06
MRAS	0.000873737
MRGPRF	5.1e-06
MRPL12	0.000514807
MRPL13	0.000195957
MRPS12	3.43e-06
MRPS34	9.03e-05
MSI2	0.000644778
MSR1	0.000549946
MT1M	0.000192173
MTHFD2	0.000256759
MTL5	4.32e-05
MUSTN1	0.000146441
MYH1	4.87e-05
MYH3	0.000399391
MYO15B	0.000822338
MYOC	4.48e-06
MYOT	0.000690003
MYOZ2	0.000134267
N4BP3	0.000359115
NAALAD2	0.000313203
NAP1L2	7.47e-05
NAP1L3	0.000549359
NAV2	0.000204393
NAV3	0.000176586
NCALD	0.000470551
NCAPD2	6.39e-05
NCAPD3	0.000197895
NCAPH	0.000113234
NCBP1	4.6e-06
NCOA5	8.29e-06
NDN	0.000212928
NDRG2	2.37e-05
NDRG4	0.00036741
NEDD9	0.000129063
NEIL3	0.000145511
NEK2	3.58e-06
NES	0.000335172
NFIB	0.000172104
NFIC	0.000547724
NFYA	4.12e-05
NGFR	0.000993667
NIPSNAP1	1.88e-05
NKAPL	1.29e-05
NKX3-2	8.92e-05
NLGN1	4.5e-07
NLGN4X	0.000931863
NLRP1	1.6e-05
NMRAL1	0.000187504
NMT2	0.000199878
NMUR1	0.000176816
NNAT	5.78e-06
NOSTRIN	0.000505116
NP	0.000452999
NPHP3	2.61e-05
NPM2	0.000155781
NPNT	0.000913864
NR0B1	2.53e-06
NR2C2	0.000100072
NR2F6	3.3e-05
NR3C1	7.56e-05
NR3C2	0.000379936
NR4A1	6.77e-06
NR4A3	0.000319621
NRG1	1.78e-05
NRG2	9.88e-05
NRN1	1.02e-05
NRXN1	3.52e-05
NTF3	0.000369315
NTF5	0.000230859
NTN4	0.000662933
NUAK2	2.8e-06
NUDT9P1	6.61e-05
NUF2	1.06e-05
NUP210	2.48e-06
NUSAP1	1.18e-05
OAS2	0.000434276
OAS3	0.000805949
OAZ3	2.78e-05
OCA2	3.77e-06
OCLN	0.000273721
ODZ2	0.000805949
OGN	1.71e-05
OIP5	6.46e-05
OLFM4	7.7e-05
OLR1	1.39e-05
ORMDL2	0.000293349
OTUB2	8.12e-06
OTUD7B	0.000475522
OXGR1	0.000952504
P4HA3	2.13e-06
P53AIP1	0.000126289
PACRG	0.000955303
PACSIN1	0.000825044
PAFAH1B3	1.38e-06
PAK1	0.000892403
PAK3	7.64e-05
PAK7	5.89e-05
PALMD	4.51e-05
PAMCI	1.78e-05
PANX1	6.53e-05
PAQR4	2.88e-06
PARD6B	0.000864471
PARP1	0.000220432
PARP12	0.000991875
PBK	4.36e-06
PCDH17	3.79e-05
PCDH9	5.67e-06
PCDHB6	0.000135101
PCK1	6.77e-06
PCNA	0.000326067
PCOLCE2	1.61e-06
PCYT1A	1.94e-05
PDE11A	5.1e-05
PDE1C	9.92e-07
PDE3B	1.62e-05
PDE8B	0.000577734
PDE9A	0.000213397
PDGFD	0.000200942
PDGFRA	0.000181144
PDK3	0.000157949
PDK4	4.99e-06
PDLIM3	0.000487409
PDLIM4	0.000149546
PDZRN4	0.000256853
PELI1	0.000348399
PELI2	1.47e-05
PENK	0.000103418
PER1	0.000435806
PER2	0.000228106
PERF15	0.000229975
PFKFB1	0.000562089
PGM5	3.17e-05
PHF17	0.000270558
PHF6	5.49e-05
PHTF1	1.49e-05
PHYHIP	1.17e-05
PI16	4.27e-05
PIK3C2G	8.01e-05
PIK3R3	1.4e-05
PKD1L2	0.000381438
PKIA	1.28e-05
PLA2R1	0.000565322
PLAC1	0.000349808
PLAC9	3.88e-05
PLAGL1	3.01e-05
PLCD1	0.000476082
PLCG2	0.000155237
PLCXD3	0.000901427
PLD1	0.000365501
PLEKHH2	1.15e-06
PLEKHK1	3.94e-05
PLEKHN1	0.000818772
PLK1	5e-05
PLK3	0.000471419
PLK4	5.02e-06
PLP1	3.88e-05
PLSCR4	0.000153076
PLXNA4A	5.04e-06
PNPLA2	0.000326052
PNRC1	0.000463057
PODXL2	0.000250418
POLA2	1.83e-05
POLE2	6.26e-05
POP1	0.000402916
PPAP2A	3.67e-05
PPAPDC1A	0.000149561
PPARG	1.09e-06
PPARGC1A	0.000424855
PPEF1	1.63e-05
PPL	8.82e-05
PPM1J	0.000221053
PPME1	2.8e-05
PPP1R12B	0.000706779
PPP1R14A	2.71e-07
PPP1R14B	9.32e-06
PPP1R15A	0.000380321
PPP1R1A	4.6e-05
PPP2R2B	1.8e-05
PPP4C	0.000539257
PRC1	1.14e-06
PRDM16	5.13e-05
PREX1	0.000793215
PRICKLE2	0.000302285
PRKCI	0.000121961
PRLR	0.000136836
PRNP	2.03e-05
PROL1	0.000136888
PROX1	0.000975125
PRPH2	4.91e-05
PRR15	0.000591512
PRRG4	2.3e-05
PRRT3	0.000319146
PSD2	0.00035889
PSEN2	9.48e-05
PSMC4	2.86e-06
PSRC1	4e-06
PTCH1	0.000283893
PTGER3	0.00023481
PTGER4	0.000858601
PTGFR	0.000152565
PTGIS	0.000847104
PTH2R	0.000317074
PTHR1	5.04e-05
PTK6	0.000140852
PTN	2.07e-05
PTPLAD1	0.000115234
PTPRM	0.000328318
PTPRZ1	2.87e-05
PTRF	0.000124511
PTTG1	1.19e-06
PTTG2	5.31e-06
PUSL1	0.000582149
PVRL2	0.000214884
PVRL3	9.23e-05
PWWP2	0.000491703
PYCR1	0.000228407
PYGM	0.000210058
RAB11FIP3	0.000655484
RAB26	9.46e-06
RAB3IP	0.000300099
RABEP2	0.000293527
RABIF	2.1e-05
RACGAP1	7.94e-07
RAD23A	0.000723572
RAD51	2.8e-06
RAD54L	0.000257791
RAMP1	0.000429434
RAPGEF3	0.000832805
RARRES2	0.000930176
RASGRP2	0.00090679
RASIP1	0.000110889
RASSF7	0.000328979
RBED1	0.000331813
RBM18	0.000627636
RBM27	0.000638101
RBMS1	0.000818465
RBMS3	1.49e-05
RBP4	4.34e-07
RC3H1	0.00023466
RCAN1	6.18e-05
RCBTB2	5.83e-05
RCSD1	7.49e-05
RDH5	1.41e-07
RDX	0.000932513
RECK	0.000262202
RECQL4	5.95e-06
RFXDC1	0.000456098
RGL1	0.000555968
RGMA	9.38e-05
RGN	3.8e-07
RGS2	0.000251548
RGS6	3.08e-05
RHOJ	3.46e-05
RHOU	0.000218706
RHOXF1	4.3e-05
RIBC2	0.000228612
RIMS4	0.000769423
RNASE7	0.000730948
RNASEH2A	2.64e-05
RND3	6.59e-06
RNF128	0.000105819
RNF150	0.000399391
RNF175	9.98e-05
RNF186	7.49e-05
RNF213	1.11e-05
RNPEP	0.00040866
ROBO3	1.68e-07
ROPN1	5.49e-05
ROPN1B	0.000198076
RP11-298P3.3	0.000458793
RP11-35N6.1	0.000800883
RP5-1103G7.6	0.000801135
RPL23AP13	1.15e-05
RPL26	5.43e-05
RPL29	0.000463777
RPL9	0.000201083
RPS25	4.52e-07
RPS6	0.000496096
RRM2	7.38e-05
RSAD2	0.000348639
RSPO3	1.08e-06
RUNDC3B	0.000144779
RYR3	7.21e-06
S100B	2.8e-06
S100P	0.00012642
SAA1	5.83e-05
SAA3P	7.99e-05
SAA4	0.000199763
SAC3D1	0.000215205
SACS	0.000503201
SAMD14	5.5e-06
SAMD5	0.000209218
SAMD9	0.000119475
SAV1	0.000805442
SBDS	0.0002497
SC65	0.000751381
SCAMP3	0.000105292
SCN2A	0.000159197
SCN2B	2.76e-05
SCN3A	2.9e-06
SCN4B	0.000102907
SCN9A	2.24e-05
SCT	0.000426845
SDC1	0.000105292
SDPR	9.42e-07
SDS	4.35e-05
SEC31B	0.000140659
SEH1L	0.000703764
SELI	2.86e-06
SEMA3G	2.14e-05
SEMA6D	1.95e-05
SEMA7A	2.75e-05
SEPP1	2.79e-05
SERINC1	0.000353044
SERINC5	0.000486081
SERPINB9	0.000464808
SETBP1	0.000359277
SFRP1	2.52e-05
SFRS18	4.65e-05
SFXN1	1.74e-05
SFXN2	0.000312998
SGCE	8.36e-05
SGCG	1.94e-06
SGK	0.000896013
SGK2	1.76e-05
SGOL1	0.000185881
SGOL2	0.000143468
SGPL1	1.2e-06
SH3TC2	0.000487508
SHCBP1	0.000227719
SHE	0.000424504
SIAH2	0.000194749
SIGLEC9	6.87e-05
SIX2	0.00071657
SKIP	5.34e-06
SLAMF8	0.000196448
SLC14A1	0.000187202
SLC16A12	9.63e-06
SLC16A3	0.000115792
SLC16A7	1.79e-05
SLC19A1	5.48e-05
SLC19A3	1.54e-05
SLC1A4	0.000330333
SLC22A3	0.00012982
SLC25A27	3.5e-06
SLC26A4	0.000172407
SLC27A6	9.63e-06
SLC2A4	1.54e-05
SLC35A2	2.2e-05
SLC35F3	0.000409931
SLC37A1	5.27e-05
SLC39A11	8.96e-05
SLC47A2	2.06e-05
SLC4A4	1.69e-05
SLC6A2	8.52e-05
SLC7A10	0.00015
SLC9A3R1	0.000258925
SLCO1A2	2.96e-05
SLIT3	4.67e-05
SLITRK3	0.000275266
SMARCA4	3.88e-05
SMARCC1	1.33e-05
SMC4	4.02e-05
SMG5	0.000356294
SMPDL3A	0.000169021
SMR3B	0.000627192
SMYD1	0.00036616
SNCA	4.06e-06
SNF1LK2	0.000112593
SNRPE	9.63e-06
SNX27	2.83e-05
SOCS2	1.36e-05
SOCS7	2.05e-05
SOD3	7.25e-05
SORBS1	0.000344695
SORD	0.00011165
SOSTDC1	0.000185356
SOX10	3.91e-05
SPAG5	1.93e-05
SPATA22	0.000258838
SPC25	0.000466347
SPG20	0.000425967
SPINK5	7.52e-05
SPINT2	0.000351197
SPRY1	9.81e-06
SPRY2	3.87e-06
SPTBN1	0.000344053
SQLE	7.5e-06
SRPRB	0.000122246
SRPX	1.18e-05
SRXN1	1.61e-06
SSPN	0.000420165
SSTR1	9.82e-07
ST3GAL1	0.000217572
ST6GALNAC3	9.24e-05
ST8SIA1	3.4e-05
STAC2	1.94e-05
STARD9	4.9e-06
STMN1	0.000192639
STON1	0.000152991
STRBP	8.62e-07
STX11	0.00064135
STX6	1.94e-05
STXBP2	0.000233849
STXBP6	1.25e-05
SULF1	7.38e-05
SUMF2	3.34e-05
SVEP1	3.01e-06
SYN2	0.000174469
SYNGR4	0.000454153
SYT8	3.94e-05
TACC3	2.14e-06
TACSTD1	0.000169642
TAGLN	6.94e-05
TANK	2.6e-05
TAP1	0.000509768
TARS2	4.79e-05
TAT	9.85e-06
TBC1D24	0.000330788
TBX18	0.000369497
TCEAL7	6.55e-05
TCF19	0.000326052
TDO2	3.55e-06
TDRD10	6.05e-05
TDRKH	9.57e-06
TEK	0.000246958
TF	0.000154431
TFPI	5.39e-05
TFPI2	0.000132196
TGFBR2	8.31e-05
THRA	0.000117883
THRAP3	0.000609518
THSD1	8.78e-05
TIGD3	4.06e-05
TIGD5	0.00022321
TIMELESS	1.15e-05
TIMP4	2.23e-05
TK1	1.97e-05
TLE4	0.000351704
TM4SF1	0.000443635
TMEM100	2.67e-06
TMEM110	0.000590489
TMEM118	1.7e-05
TMEM125	0.000828502
TMEM133	6.92e-05
TMEM139	0.000547724
TMEM16D	0.000230588
TMEM178	0.000143402
TMEM189	8.03e-05
TMEM22	6.97e-05
TMEM37	0.000117793
TMEM48	1.99e-05
TMEM54	0.000179135
TMEM71	1.99e-05
TMEM79	0.000531485
TMEM87B	8.41e-06
TMEM88	1.48e-06
TMEM97	8e-05
TMPO	0.000802109
TMTC1	9.45e-06
TNAP	1.92e-05
TNFAIP8	0.000354762
TNFRSF4	0.000234675
TNFRSF8	6.26e-05
TNFSF4	3.94e-05
TNNI2	0.000819152
TNNT3	5.11e-05
TOR3A	2.69e-06
TP53TG3	0.000750288
TP63	0.000271364
TPD52	0.000188817
TPM3	6.81e-06
TPO	1.55e-05
TPPP2	3.9e-05
TPX2	3.02e-07
TREM1	2.28e-05
TRIB3	1.02e-05
TRIM11	6.37e-06
TRIM29	0.000685194
TRIM59	5.28e-06
TRIM63	0.000351704
TRIP13	0.000201644
TRPM2	0.000303633
TSC22D1	7.88e-05
TSKS	0.000718585
TSLP	1.61e-06
TSPAN7	3.24e-06
TSPAN8	0.000362857
TTC16	0.00050846
TTF2	0.000323519
TUB	7.21e-05
TUBB2B	7.85e-05
TUFT1	0.000178819
TWIST1	9.27e-05
TXNDC17	1.78e-05
TXNIP	5.5e-06
TYMS	6.3e-05
UBAP2L	1.36e-06
UBE2C	1.21e-06
UBE2S	0.000223902
UBFD1	6.89e-06
UBQLN4	0.000164939
UBXD8	0.000609518
UCK2	7.7e-06
UGCGL1	4.91e-06
UGP2	0.000106795
UGT2B4	0.000203808
UHMK1	0.000995265
UHRF1	3.32e-06
UNC5B	1.3e-06
USP43	0.000771348
USP44	1.12e-06
UTP20	0.000755148
UTRN	2.06e-06
VANGL1	2.91e-05
VASP	0.000303982
VCAN	0.000423419
VGLL3	0.000188419
VIL2	0.00036201
VIP	2.64e-05
VIT	0.000258838
VPRBP	6.84e-05
VSNL1	0.000342403
VSTM3	2.05e-05
VWCE	2.13e-06
WASF3	0.000105518
WBSCR19	2.36e-05
WDHD1	2.27e-05
WDR24	2.38e-05
WDR32	0.000495503
WDR34	7.52e-05
WDR51A	4.06e-05
WDR67	6.36e-05
WDR76	9.82e-05
WISP1	1.54e-05
WISP2	0.000555461
WNT7B	0.000223859
WSB1	1.66e-05
WSCD2	8.68e-05
XKR4	0.000170828
XPA	0.000254425
XTP3TPA	9.98e-06
YPEL4	5.44e-07
ZBTB20	2.75e-05
ZDHHC20	4.45e-05
ZDHHC24	0.000805949
ZDHHC9	1.12e-05
ZFP36	5.75e-06
ZMYND10	0.000897928
ZNF219	0.000417115
ZNF462	0.00031942
ZNF502	0.000273574
ZNF519	0.000366155
ZNF540	6.33e-05
ZNF559	0.000407329
ZNF623	5.35e-06
ZNF696	0.000176181
ZNF707	3.21e-05
ZNF710	6.3e-05
ZNF768	0.000840868
ZNF781	4.39e-05
ZWINT	3e-07
