# Supplementary material for: Integrating Multi-Omics for Uncovering the Architecture of Cross-Talking Pathways in Breast Cancer
Source: PLoS One. 2014 Aug 19;9(8):e104282. doi: 10.1371/journal.pone.0104282 (PMC4138095; doi:10.1371/journal.pone.0104282)
Supplement: Table S2 — A list of differentially methylated genes. (XLS) [file pone.0104282.s005.xls]

## Sheet: S3.res
A list of differentially methylated genes.
GeneName	Benjamini–Hochberg FDR method
AASDHPPT	0.000226913
AATF	0.00031985
ABCA17P	0.000944596
ABCA3	0.000944596
ABCB7	2.21e-07
ABCB8	0.000394465
ABCC1	0.000604667
ABCD3	0.000401716
ABT1	5.81e-05
ABTB1	0.00018988
ABTB2	0.000768618
ACADL	0.000956332
ACCN4	0.000136717
ACOT11	0.000209525
ACOT12	0.00033052
ACOT7	0.000405611
ACOX3	4.59e-05
ACSL3	0.00017333
ACTL6B	0.000753523
ACTN2	0.000219278
ACVR1	1.91e-05
ACVR1C	4.86e-05
ACVR2A	1.07e-06
ADAM12	0.000900053
ADAMTS14	0.000984081
ADAMTS15	0.000658756
ADAMTS4	0.000554339
ADAMTSL1	0.000450856
ADAT1	0.000174584
ADCY4	0.000104043
ADRA1D	0.000263687
ADRA2C	0.000104695
ADRB1	0.000505391
ADRB3	0.000315154
AFF1	0.000115793
AGAP2	0.000369043
AGGF1	0.000795765
AGPAT2	3.17e-07
AHSA1	0.000937657
AHSP	0.000104096
AIDA	3.11e-06
AIFM3	0.000291422
AIM2	1.29e-05
AJAP1	1.7e-05
AKAP11	7.92e-05
AKAP2	0.000132371
AKR1B1	0.000196534
AKR1C4	3.29e-06
AKT3	1.98e-07
ALDH16A1	2.11e-06
ALDH1A2	0.00010446
ALDH1A3	0.000368931
ALDH5A1	5.55e-06
ALG1	6.8e-05
ALOX15B	4.69e-05
ALOXE3	0.000586313
ALPL	0.000496852
ALS2CR11	1.67e-08
ALX1	0.000536229
AMD1	0.000201273
AMOT	0.000107349
ANGPTL5	8.66e-07
ANKH	0.000371385
ANKRD12	0.000123123
ANKRD42	1.07e-05
ANKRD46	0.000273072
ANLN	0.000552019
ANXA9	2.74e-05
APC	0.000161457
APIP	0.000262317
APOBEC3C	1.41e-09
APOC1	2.54e-05
AQP3	3.75e-07
ARFIP1	0.000279687
ARFIP2	7.11e-06
ARHGDIB	0.000235686
ARHGEF3	1.89e-05
ARID3B	6.76e-05
ARMC1	7.24e-05
ASB12	0.000218461
ASCL2	0.000565054
ASF1B	5.2e-06
ASPA	0.000401275
ASTN1	0.000874207
ASTN2	0.000335401
ATAD2	0.00095826
ATF5	0.00062564
ATP1B1	1.17e-05
ATP1B3	0.000177577
ATP5G2	0.00084592
ATP5G3	1.8e-05
ATP6V1D	0.000369277
ATP8A2	1.32e-06
ATP8B1	0.000112367
ATP9A	3.48e-06
ATXN10	0.000273616
ATXN8OS	8.42e-06
AUH	1.42e-05
AXL	6.51e-05
B3GNT3	2.07e-05
BACE2	0.000325921
BAG5	7.64e-05
BAK1	0.000236531
BATF	0.000471366
BCAN	0.000240883
BCAS1	1.61e-11
BCL2	0.000193967
BCL2L14	0.000230457
BDNF	0.000109423
BHMT	2.51e-08
BNC1	5.68e-06
BNIP3	0.000973189
BOD1L	0.000437798
BPIL1	1.71e-05
BRCA1	6.8e-05
BRCA2	7.96e-06
BRD8	5.84e-05
BRIP1	9.14e-05
BRPF1	0.000542849
BRS3	4.26e-06
BTF3	0.000302946
BTG3	0.000244944
BTNL9	1.09e-05
BVES	5.71e-05
C10orf111	0.000818809
C10orf57	0.000124537
C10orf72	0.000973189
C12orf34	1.44e-08
C12orf65	0.000734874
C13orf23	1.57e-05
C14orf133	0.000937657
C14orf149	0.000422204
C14orf153	7.64e-05
C14orf177	0.000139522
C17orf37	3.35e-06
C17orf71	3.35e-05
C17orf93	0.000831255
C19orf41	0.000313957
C19orf50	3.19e-06
C1orf104	0.000148361
C1orf107	1.05e-05
C1orf114	1.62e-07
C1orf116	2.73e-06
C1orf124	3.34e-05
C1orf21	0.000191496
C1orf52	9.11e-06
C1orf58	3.11e-06
C1S	3.01e-07
C20orf4	0.000666174
C21orf99	2.75e-07
C22orf24	2.06e-05
C22orf32	1.38e-05
C2CD2L	1.75e-05
C3orf31	0.000130389
C3orf32	3.25e-06
C3orf47	1.46e-06
C3orf72	0.000227859
C4orf12	0.000293448
C4orf29	7.39e-08
C5orf4	0.000446771
C6orf192	1.83e-05
C6orf203	2.57e-06
C6orf211	0.000346279
C6orf70	4.98e-07
C7orf13	0.000191617
C7orf44	5.16e-07
C7orf55	0.000155747
C8orf38	7.84e-06
C8orf86	0.00012315
C9orf85	1.14e-06
CA3	1.33e-05
CACNA1A	0.000261266
CACNG5	0.000177032
CADPS	0.000326321
CALY	0.000120256
CAMSAP1L1	0.000557834
CAP1	2.55e-05
CAPN6	0.000766853
CARD11	0.000128747
CARTPT	0.000873693
CASP2	0.000270131
CATSPERG	8.4e-07
CBFB	0.000392182
CBLN4	0.000461835
CBX3	9.27e-05
CCDC105	8.65e-05
CCDC117	0.000135959
CCDC126	4.27e-06
CCDC140	0.000514451
CCDC40	0.00015961
CCDC47	0.000456989
CCDC64	5.51e-05
CCDC65	0.000212127
CCDC8	0.000413495
CCK	2.23e-05
CCL18	2.76e-06
CCNA1	0.000114704
CCND2	0.000396062
CCT6A	0.000592881
CCT8	0.000817044
CD1B	7.46e-05
CD1C	7.66e-05
CD1D	9.71e-05
CD1E	0.000115375
CD248	0.000236765
CD320	0.000155962
CD34	0.000956009
CD38	0.000219133
CD40	7.7e-06
CD44	1.85e-05
CD5L	0.000187803
CD8A	0.000301378
CD9	3.57e-06
CDC42EP5	0.000284722
CDCA3	1.77e-05
CDH5	1.58e-05
CDK11A	5.17e-06
CDK11B	5.17e-06
CDK18	0.000260836
CDK5	6.22e-05
CDK5RAP2	1.86e-05
CDKN1C	0.000261073
CDKN2A	0.000129067
CDKN2BAS	6.57e-05
CDO1	1.24e-05
CDX2	0.000255371
CECR6	0.00073015
CELSR3	0.000157481
CENPK	0.000108379
CENPQ	0.000330277
CEP290	0.000356632
CEP97	4.8e-05
CFH	0.000431246
CHAT	0.000898558
CHCHD1	3.35e-06
CHCHD3	0.000349811
CHCHD4	0.000472599
CHL1	0.000904055
CHODL	0.000291878
CHRDL2	0.000122357
CHRNA4	0.000173236
CHST14	0.000804643
CHST3	0.000750172
CIDEA	4.38e-06
CLDN11	0.000254025
CLDN6	7.08e-06
CLEC11A	0.000190614
CLIC3	1.5e-06
CLIP4	0.000701078
CLK2	5.4e-05
CMTM3	0.00054401
CMTM4	9.5e-06
CMTM5	1.21e-09
CNN1	0.000153123
CNNM1	0.000123859
CNTD2	2.41e-06
CNTN2	1.42e-05
CNTN4	7.61e-06
CNTNAP2	0.000941349
COG2	0.000743252
COG3	0.000462191
COL11A1	0.000166816
COL1A2	0.000712738
COL21A1	0.000834452
COL5A2	0.000650112
COL6A2	0.000847387
COMTD1	0.000306658
COX16	0.000177351
COX8A	0.000515241
CPLX2	0.000110567
CPT1C	0.00025186
CPXM1	0.000780902
CR1	0.000273756
CRABP1	0.000580696
CRAMP1L	0.000522156
CRB2	0.000265704
CRCT1	9.73e-07
CREB1	2.32e-05
CREB5	0.000153717
CRHR1	3.72e-07
CRHR2	0.000908337
CRTAM	5.12e-05
CSDC2	0.000255866
CSGALNACT1	3.74e-05
CSTA	1.11e-06
CTH	0.000398514
CTNNA2	0.000201765
CTNNAL1	0.000866717
CTSA	1.1e-05
CTTNBP2	0.000723395
CUEDC1	0.000425752
CUL7	1.82e-05
CX3CL1	0.000112737
CXCL1	0.000329281
CXCL17	1.76e-07
CXCL6	0.000102036
CXCR2	0.000198723
CYB561	0.000221609
CYB5R4	0.000500742
CYB5RL	0.000203641
CYBASC3	0.000313629
CYGB	7.35e-08
CYP11B1	5.14e-06
CYP1A1	1.78e-05
CYP20A1	0.000140511
CYP24A1	0.000134073
CYP2S1	6.11e-05
CYP4F2	0.000100474
CYP7B1	0.000579084
CYTL1	0.00029926
DAB1	0.00021099
DAD1	0.000681765
DBC1	0.000983347
DDAH1	0.000223001
DDAH2	4.91e-06
DDR2	5.48e-06
DDX1	2.35e-05
DDX28	0.000269077
DDX3X	1.05e-06
DDX42	0.000456989
DEFB118	1.8e-08
DEFB119	1.55e-07
DEGS1	0.000349811
DEM1	0.000273871
DENND2D	1.6e-05
DERL2	0.00044674
DES	0.000652241
DEXI	2.41e-06
DFFA	3.93e-05
DGKD	4.22e-05
DGKE	0.000884109
DHCR24	0.000153858
DHX8	6.48e-05
DIMT1L	4.32e-06
DIO3	0.000209906
DLC1	9.79e-07
DLEC1	0.000467982
DLG2	0.000544096
DLK1	0.000107048
DLX4	1.28e-08
DLX5	0.000622529
DMAP1	0.00055328
DMBT1	3.53e-07
DMC1	0.000841777
DMRT2	0.000110641
DNAJA1	6.75e-05
DNAJA2	0.000280853
DNAJA3	0.000291638
DNAJB14	2.47e-05
DNAJC6	0.000399801
DNASE1L2	5.71e-10
DNM3	7.32e-06
DNMT1	2.72e-06
DONSON	0.000648345
DPH1	0.000677364
DPP6	1.01e-09
DPP8	1.03e-05
DPYD	8.76e-05
DPYS	0.000335401
DPYSL4	0.000215924
DRD1	0.000410414
DRD2	0.00023289
DRD5	0.000571033
DSC3	0.000888785
DSE	0.000869229
DUOX1	0.000158697
DUOXA1	0.000158697
DUS2L	0.000269077
DUSP16	8.85e-06
DZIP1	0.000744627
EBF1	0.00012002
EDN3	7.97e-05
EDNRB	0.000146965
EEA1	0.000106807
EEF1A1	4.16e-09
EFEMP1	1.03e-05
EFHD2	3.28e-05
EFS	1.04e-05
EGFL6	7e-05
EGR2	3.67e-06
EHF	1.44e-07
EIF2C1	0.000119764
EIF2S1	0.000369277
EIF3D	0.000840792
EIF4EBP2	1.99e-06
ELN	0.000243755
EMILIN1	2.13e-11
EMILIN2	0.000334229
EMR3	2e-05
EOMES	0.000126385
EPB41	1.9e-05
EPB41L1	3.4e-06
EPHA10	0.000716486
EPHA5	0.000225651
EPHB1	0.000799694
EPO	0.000116102
EPSTI1	0.000120321
ERBB2IP	2.55e-05
ERGIC1	0.000220735
ESR1	0.000149735
ESX1	0.000456812
ETAA1	0.000264855
EVI2B	9.48e-05
EVX1	3.53e-06
EXOC8	3.34e-05
EXOSC1	0.000103524
EXOSC6	0.000296836
EXOSC7	0.000464552
EYA4	3.28e-05
F2RL2	0.000170695
F2RL3	0.000428844
FABP5	0.000281567
FAIM2	3.27e-05
FAM107A	3.33e-05
FAM107B	2.29e-05
FAM108B1	1.14e-06
FAM117A	0.000275029
FAM118B	4.48e-06
FAM119A	0.000361362
FAM134A	0.000102855
FAM135B	4.56e-09
FAM163A	0.00040756
FAM189A1	0.000168916
FAM19A4	0.000365279
FAM35A	3.56e-06
FAM3C	2.24e-08
FAM43B	0.00038991
FAM49A	8.82e-05
FAP	0.000297279
FBN2	0.000210249
FBXL13	0.000111412
FBXL22	0.000584312
FBXO16	0.000544536
FBXO39	0.000205594
FBXO6	6.05e-10
FBXW9	0.000103229
FCER1A	0.000131259
FCGBP	1.71e-06
FCGRT	2.05e-09
FCRL1	8.12e-09
FCRL3	2.4e-05
FEM1B	2.8e-05
FERD3L	0.000184434
FES	0.000439637
FEZ1	0.000140097
FFAR2	1.42e-05
FGF10	0.000193863
FGF11	6.11e-05
FH	0.000861766
FIBP	3.93e-06
FLI1	0.000190682
FLJ32065	2.54e-08
FLJ33630	0.000444604
FLRT2	0.000268874
FLT1	4.44e-05
FLT4	0.000104604
FMO2	3.86e-05
FOXA2	3.27e-05
FOXB1	0.000370039
FOXD3	0.00022485
FOXG1	0.000119249
FOXI2	0.000848593
FOXJ1	3.14e-05
FOXL1	4.2e-05
FOXL2	0.000227859
FPR1	1.09e-05
FSCN1	0.000112367
FSD1	0.000851804
FSD1L	0.000159534
FXC1	7.11e-06
FZD2	0.000358444
G6PC	3.41e-06
G6PD	0.000156975
GABARAPL1	2.99e-05
GABBR2	0.000133449
GABRG2	0.000500326
GAD2	0.000228861
GAL3ST3	0.000233051
GALNT7	7.17e-07
GALR1	0.000119208
GART	0.000462191
GAS7	0.000462641
GATA4	0.000131963
GATAD2B	3.75e-07
GATC	0.000174308
GCM2	0.000610365
GCSH	0.000464726
GDA	0.000534593
GDAP1L1	2.88e-05
GDF10	0.000510802
GDF5	1.23e-07
GEFT	0.000585195
GEMIN6	1.92e-05
GFI1	0.000309712
GGT5	5.7e-10
GIMAP1	0.000288388
GIPC2	0.000670361
GJA10	1.5e-05
GJD2	7.64e-05
GLB1L3	0.000319008
GLIPR1L1	0.000202773
GLIPR1L2	0.000777527
GLP1R	0.00089722
GLT1D1	0.00019438
GLUD1	3.56e-06
GLUL	0.000155508
GNG4	0.000384485
GNL1	0.000151855
GNPDA2	4.22e-05
GOLPH3	2.32e-05
GP2	2.04e-08
GPC2	0.000682187
GPM6B	3.85e-05
GPR125	1.65e-07
GPR143	7.4e-05
GPR150	1.31e-08
GPR160	3.28e-06
GPR25	3.18e-06
GPR26	0.000757231
GPR75	0.000408271
GPR83	2.44e-05
GPR87	2.73e-05
GPX7	0.000394465
GRASP	0.000822619
GREM1	1.18e-05
GRHPR	0.000706643
GRIA1	0.000266812
GRIA4	0.000750839
GRIN1	0.000378171
GRM6	6.05e-05
GRM7	1.93e-07
GRRP1	0.000450113
GSK3B	0.000272704
GSTP1	0.000439637
GSX1	0.000286531
GTF2A2	0.000128818
GTF2B	0.000229577
GTF2F2	0.000266617
GTF2H1	0.000532031
GTF3C5	5.6e-05
GTPBP1	5.1e-05
GUCY1B2	0.000624857
GUCY2D	0.000284192
GYPC	0.00088004
H1FX	1.46e-06
H2AFV	0.000144161
H2AFY	0.000144512
H3F3B	0.000420021
HAAO	0.000194658
HACE1	1.98e-06
HAND2	5.64e-05
HBA1	0.000322746
HBA2	0.000348244
HBQ1	0.000180781
HCG9	0.000219946
HCN1	4.06e-05
HCN2	7.39e-05
HCN4	2.85e-05
HDAC9	0.00049715
HDC	3.79e-05
HELLS	0.000603451
HES6	0.000265465
HHIP	0.000108595
HIF3A	0.000852633
HIST1H1A	0.000503615
HIST1H2BK	8.48e-06
HIST1H4F	0.000686355
HIST1H4I	8.48e-06
HLA-DMA	1.48e-05
HLA-DQA2	0.000208318
HLA-E	0.000228798
HLA-G	0.000269077
HNF1B	0.000365343
HNRNPA2B1	9.27e-05
HOOK1	0.000650955
HOPX	1.43e-08
HOXA1	0.000684304
HOXA2	3.72e-06
HOXA4	0.000116664
HOXA5	0.000516341
HOXA7	0.000880422
HOXA9	0.000131265
HOXB13	0.000988821
HOXB4	0.000921357
HOXB7	2.89e-05
HOXD10	0.000930667
HOXD11	0.000398958
HOXD12	0.000229937
HOXD8	0.000384485
HOXD9	0.000218564
HPS5	0.000532031
HSDL1	0.000657658
HSF2BP	9.07e-05
HSPA5	9.9e-08
HSPA9	2.88e-05
HSPH1	0.000570299
HTATIP2	5.31e-08
HTR1B	1.1e-05
HTR2C	0.000109373
HTR7	0.000764677
HTRA3	0.000860018
IFT140	1.84e-06
IFT80	2.54e-05
IGF1	0.000523629
IGF2BP1	9.16e-06
IGHMBP2	2.18e-05
IKBKB	0.000137675
IKBKG	0.000156975
IL11RA	1.42e-08
IL15RA	0.000110378
IL18RAP	1.05e-07
IL1B	0.000429381
IL20	0.000145679
IL23A	0.000151772
IL4I1	0.00062564
IL5RA	3.1e-07
IMMP2L	1.11e-06
IMPDH1	4.23e-05
INA	0.000229691
INPP5B	1.8e-05
IP6K1	9.39e-05
IPO7	0.000128313
IQGAP2	0.000170695
IRAK3	0.000134848
IREB2	0.000223067
IRF4	6.02e-05
ISG15	0.000311108
ISL1	0.000234201
ITGA2	0.000170183
ITK	3.37e-05
IVL	1.35e-05
IVNS1ABP	8.88e-05
JAM3	0.000489282
JKAMP	0.000422204
JMJD5	4.17e-05
KBTBD3	0.000226913
KCNA1	6.59e-05
KCNA2	1.65e-06
KCNA3	1.08e-05
KCNA4	0.000280368
KCNA5	1.65e-05
KCNB2	0.000391298
KCNC3	0.00010192
KCNE3	9.98e-08
KCNG3	8.47e-13
KCNH4	4.49e-05
KCNIP3	0.000526423
KCNJ10	0.000784957
KCNK12	0.000310769
KCNK18	1.53e-05
KCNK3	0.000888785
KCNMB2	0.000432477
KCNQ1	0.000114364
KCNQ1DN	0.000258004
KCNS2	0.00016222
KCTD4	0.000266617
KDELR3	4.61e-06
KIAA0391	0.000137284
KIAA0427	0.000459276
KIAA0586	0.000523271
KIAA0895	0.000552019
KIAA1191	0.000300409
KIAA1377	8.66e-07
KIF20A	5.84e-05
KIF5A	0.000821497
KIFC3	0.000963442
KIR3DX1	2.66e-07
KISS1	1.3e-05
KL	0.00065972
KLHDC2	0.000552783
KLHL1	8.42e-06
KLHL21	0.000250264
KLHL34	5.16e-05
KLK2	3.79e-05
KLRAQ1	0.000567468
KPNA3	0.000244944
KRT19	0.000484153
KRT72	0.00088371
KRTAP20-1	4.59e-08
LAMA1	0.000220999
LAMA4	0.000330816
LAPTM4A	0.00010251
LBR	6.2e-05
LCE3E	8.5e-06
LCLAT1	1.46e-05
LCP1	1.19e-06
LEP	2.12e-06
LHFPL2	0.00015948
LHX1	0.000248417
LILRA2	0.000202293
LILRA4	1.05e-05
LIN28	0.000236165
LIN54	0.000441127
LMBRD2	0.000296328
LMNB2	5.49e-05
LMOD1	0.00060464
LMX1A	0.000780401
LNPEP	0.000110171
LNX2	0.0002188
LOC100192379	0.000527895
LOC100302652	0.000408271
LOC100329108	0.000464726
LOC219347	0.000124537
LOC400931	0.000601313
LOC401093	0.000200994
LRAT	0.000496359
LRPPRC	0.000555662
LRRC15	0.000187439
LRRC17	0.000111412
LRRC3	0.000606239
LRRC41	0.000187439
LRRC50	0.000657658
LRRC56	1.99e-07
LRRN3	1.11e-06
LRRTM1	0.000201765
LTC4S	1.81e-08
LVRN	5.94e-06
LYN	5.18e-09
MACC1	6.48e-07
MAGEA5	9.33e-05
MAGI2	0.000243809
MAGI3	1.6e-06
MAMDC2	1.07e-07
MAN1A2	0.000176384
MANBAL	0.000285509
MAP2K2	0.000348397
MAP4K4	9.12e-05
MAPK13	3.72e-09
MAPRE3	0.000302946
MAT1A	0.00065274
MAX	0.00014111
MBNL1	0.000200994
MBOAT7	1.8e-06
MBTD1	1.22e-06
MCAM	0.000431096
MCCC2	5.14e-06
MCF2L	0.000475114
MCHR2	1.49e-05
MCM2	1.2e-06
MCM6	0.000604667
MDM4	0.000363295
MED12L	2.73e-05
MED26	6.38e-05
MEGF10	8.78e-05
MEP1A	4.42e-05
MEPCE	4.23e-05
METT11D1	0.000389413
MFAP1	7.63e-07
MFAP4	1.84e-09
MFSD11	0.000164064
MFSD5	2.7e-06
MFSD8	7.39e-08
MGC14436	1.44e-08
MGC42105	0.000772976
MGMT	5.05e-05
MIR632	0.000973558
MIS12	0.00044674
MITF	0.000325529
MKLN1	0.000287105
MKRN3	2.95e-05
MKX	0.000480541
MLC1	0.000161714
MLL4	0.000830791
MMRN2	0.000508996
MND1	0.000944429
MNX1	0.00070412
MORC2	6.88e-05
MORN1	2.16e-06
MOSPD3	5.4e-05
MPHOSPH8	3.84e-05
MRFAP1L1	1.36e-06
MRPL18	0.000193821
MRPL2	1.82e-05
MRPL20	0.000440064
MRPL21	2.18e-05
MRPL36	5.01e-05
MRPL37	0.000203641
MRPL52	7.59e-05
MRPS18B	0.000557656
MRPS25	0.000305276
MRRF	1.31e-06
MRVI1	7.76e-08
MS4A15	5.68e-08
MSC	1.6e-06
MSI2	0.000125112
MT3	0.000740785
MTERF	0.000313131
MTHFS	0.00046428
MTMR15	5.33e-07
MUT	0.000330277
MYH1	1.38e-06
MYH4	3.49e-12
MYL12B	2.82e-06
MYO1E	1.56e-05
MYOD1	1.8e-05
MYT1	3.61e-07
NA	NA
NANOS1	0.000483211
NAP1L4	0.000178707
NBPF15	5.67e-09
NBPF3	0.000845884
NBR2	6.8e-05
NCAN	0.000187341
NDNL2	0.000168916
NDRG2	2.57e-06
NDUFA11	4.23e-05
NDUFA13	6.51e-05
NDUFS2	0.000554339
NDUFS6	5.01e-05
NEBL	1.12e-07
NEFH	0.000315951
NEFM	0.000141708
NET1	0.00091558
NEURL2	1.1e-05
NEUROD1	0.000207442
NEUROG1	4.95e-08
NF1	9.48e-05
NF2	4.08e-06
NFYB	0.0005887
NHLRC3	1.57e-05
NID2	0.000317741
NKX6-1	0.00068673
NKX6-2	0.00020052
NMBR	1.66e-06
NOD2	2.92e-06
NOL6	0.000998174
NOX4	0.000741936
NPR2	7.98e-06
NPTX2	5.04e-14
NPY	0.000116124
NR2E1	1.97e-05
NRBF2	0.000243896
NRP1	0.000780207
NT5C	3.23e-05
NT5DC1	0.00055782
NTM	2.17e-06
NTNG1	0.000106549
NUDT21	5.68e-06
NUF2	0.000246686
NUP62	0.00062564
NVL	2.05e-05
OCIAD1	5.69e-06
OGFOD1	5.68e-06
OLIG2	7.64e-05
ONECUT2	0.000781635
OPCML	1.98e-05
OR10J1	1.23e-10
OR12D2	1.24e-08
OR12D3	4.15e-06
OR1A1	8.09e-06
OR1G1	3.43e-06
ORAI2	0.00084944
ORC1L	8.32e-07
ORC2L	0.000148918
OSR1	0.000177394
OTOP1	0.000656991
OTUB1	0.000122357
P2RX5	0.000580325
P2RY6	0.000532031
P4HTM	5.66e-05
PABPC5	0.000142658
PAK2	0.000643674
PALM2-AKAP2	0.000132371
PAPOLG	0.000573931
PARP2	0.000715071
PATE1	7e-06
PAWR	9.68e-06
PAX3	0.000514451
PAX4	2.53e-08
PAX7	0.00035691
PBX3	0.000274256
PCDH8	9.29e-06
PCDHGA1	0.0001119
PCDHGA10	0.000284254
PCDHGA11	0.000284254
PCDHGA12	0.000284254
PCDHGA2	0.0001119
PCDHGA3	0.0001119
PCDHGA4	0.0001119
PCDHGA5	0.0001119
PCDHGA6	0.0001119
PCDHGA7	0.0001119
PCDHGA8	0.000284254
PCDHGA9	0.000284254
PCDHGB1	0.0001119
PCDHGB2	0.0001119
PCDHGB3	0.0001119
PCDHGB4	0.0001119
PCDHGB5	0.000284254
PCDHGB6	0.000284254
PCDHGB7	0.000284254
PCGF1	1.86e-06
PCIF1	1.64e-05
PCYT1B	6.78e-05
PDCD1LG2	0.000237478
PDCD7	0.000374669
PDE4C	6.84e-05
PDE4DIP	0.000386865
PDE9A	2.29e-05
PDGFRB	0.000988435
PDHX	0.000262317
PDLIM2	0.000194484
PDPN	0.000302051
PENK	7.3e-08
PEX13	2.76e-05
PHACTR3	0.000541336
PHB	0.000970978
PHLDA2	8.75e-05
PHOX2A	0.000514881
PHYHIPL	0.00015672
PIH1D1	2.11e-06
PIK3R4	0.000368545
PITPNM2	9.89e-07
PKDREJ	0.000129331
PKHD1	4.45e-08
PKIA	2.34e-06
PKP1	0.000291363
PLAC1	1.53e-05
PLAT	0.000104901
PLCD1	2.22e-06
PLD5	0.000611236
PLSCR4	0.000210911
PLUNC	4.82e-05
PMPCB	0.000148151
PMS2L5	0.000511915
PODN	0.00020678
PODXL2	0.00018988
POLR1D	0.0002188
POLR2G	0.000494515
POMC	7.04e-05
POU3F1	0.000454281
POU3F4	0.000214019
POU4F1	0.000693705
POU4F2	1.91e-05
PPFIA2	0.000329101
PPM1K	0.000919629
PPP1R10	0.000557656
PPP1R14A	0.000232693
PPP2R3C	0.000137284
PPP2R5A	1.29e-05
PPP4R1L	0.000148818
PPWD1	0.000108379
PRAC	0.000831255
PRAP1	0.000145553
PRB1	1.04e-06
PRDM14	0.0004141
PRDX2	0.000667114
PREX1	2.52e-05
PRICKLE2	6.89e-06
PRKAR1B	0.000968449
PRKCB	0.000357397
PRKD2	5.71e-06
PRLHR	2.24e-05
PRLR	1.2e-07
PROCA1	0.000593036
PRPF38A	8.32e-07
PRPF8	0.000146385
PRR15L	1.21e-06
PRR3	0.000151855
PRR7	0.000186393
PRRT1	9.86e-05
PSIP1	1.68e-07
PSMA3	0.000338361
PSPH	0.000592881
PTF1A	0.00036782
PTGDR	0.000318852
PTPN20A	0.000551448
PTPN20B	0.000551448
PTPRN	0.00070623
PTPRO	0.000474459
PTPRR	0.000138658
PURG	0.000215543
PUS10	2.76e-05
PYGM	0.00021034
QRFPR	0.000472064
R3HDML	0.0002134
RAB11FIP4	0.000978641
RAB15	0.000401782
RAB22A	0.000148818
RAB25	9.98e-08
RAB37	4.67e-05
RAB5C	0.000804769
RAB7A	4.67e-05
RAMP1	1.35e-05
RANGAP1	6.66e-05
RAP2B	0.000300235
RAPGEF3	0.000199877
RARRES2	1.62e-05
RASGRF2	0.000481635
RASGRP3	0.00010446
RASL10B	0.000244453
RASSF1	0.000228505
RASSF2	0.000797577
RASSF5	1.89e-08
RAX	0.000165756
RBM18	1.31e-06
RBM4	0.00054508
RBM42	0.000393649
RCN1	0.000201015
RCN3	2.25e-06
RECK	0.000278592
REG3A	2.76e-06
REM1	0.000504065
RER1	2.16e-06
RFC3	0.000761035
RFX1	0.000165014
RFX2	0.00010012
RFX4	0.000367699
RGN	2.12e-07
RGS7	0.000117392
RHBDD1	0.000198723
RHOA	0.00060482
RHOBTB3	9.68e-06
RIN2	5.48e-06
RMND1	0.000346279
RNASE3	2.11e-06
RNASET2	0.000924984
RNF32	0.000191617
RNF38	1e-05
RNH1	0.000118709
RNU5D	0.00033052
RNU5E	0.00033052
RPA2	0.000298453
RPL10A	0.000394465
RPL28	6.72e-07
RPP38	0.000818809
RPPH1	0.000715071
RPS11	0.000364921
RPS15	0.000470268
RPS16	9.28e-05
RPS18	0.000788097
RPS25	0.000226366
RPS26	0.000229873
RPUSD4	4.48e-06
RRAGC	1.29e-05
RRP1B	9.07e-05
RSPH9	0.000138873
RSRC1	1.96e-05
RSU1	3.66e-05
RTEL1	0.000248097
RUFY3	0.000757185
RUNX3	0.000969453
RUSC1	0.000148361
RWDD2B	0.00044048
RXFP4	0.000610907
RYK	0.000120898
S100A8	2.31e-10
SACM1L	6.8e-05
SALL3	3.72e-07
SARS	5.58e-09
SC4MOL	0.000258183
SCARF2	0.000211299
SCG5	3.23e-14
SCN2B	0.000617374
SCNN1B	0.000128198
SCRT1	3.51e-05
SCUBE3	0.000268765
SELENBP1	1.47e-08
SERGEF	0.000251854
SERPINB12	3.33e-06
SERPINB5	3.57e-05
SERPINB9	0.000749696
SERPING1	2.99e-06
SETD6	0.000207442
SFPQ	0.000135529
SFRP2	0.000173817
SFRP4	0.000868957
SFRS1	0.000248351
SFRS2	0.000164064
SFRS3	2.15e-06
SH3TC2	1.18e-05
SHANK2	3.73e-07
SIGLEC7	0.000721817
SIPA1	2.93e-05
SIRPD	1.24e-05
SIX6	0.000119627
SKP2	0.000296328
SLAMF7	1.63e-10
SLC10A2	2.05e-05
SLC10A4	0.000705737
SLC12A2	0.000444604
SLC13A5	0.000284562
SLC18A2	4.81e-05
SLC18A3	0.000898558
SLC19A1	6.34e-08
SLC20A1	1.39e-05
SLC24A2	2.94e-05
SLC25A33	3.35e-05
SLC25A44	0.00011974
SLC26A5	4.86e-05
SLC2A14	1.45e-05
SLC2A2	8.54e-05
SLC2A5	0.000513415
SLC38A3	0.000111344
SLC38A4	2.81e-06
SLC38A6	0.000708992
SLC4A11	1.16e-05
SLC5A7	0.000246254
SLC6A12	0.000169084
SLC6A15	0.000892886
SLC6A3	1.9e-05
SLC6A6	5.39e-05
SLC7A3	1.58e-05
SLC8A2	0.000151319
SLC9A3	0.000121723
SMC4	2.54e-05
SNCG	0.000508996
SNX3	4.23e-05
SNX32	0.00041178
SOCS2	0.000229766
SON	0.000462191
SORL1	4.13e-06
SOSTDC1	0.000117392
SOX1	0.000593439
SOX14	0.000335231
SOX17	1.58e-05
SOX5	0.000362425
SOX8	0.000190511
SP4	0.00015589
SPAG6	1.37e-07
SPARC	0.000496852
SPARCL1	0.000112933
SPAST	1.19e-05
SPATA12	1.89e-05
SPATA19	5.01e-07
SPATA4	0.000164105
SPATS1	4.6e-05
SPDYA	0.000730163
SPHKAP	0.000158898
SPOCK2	0.000817518
SPON1	0.000210911
SPRY2	0.000142658
SRGN	0.000119845
SSBP4	1.2e-05
SST	0.000202614
SSTR4	0.00031516
SSU72	1.91e-07
ST3GAL6	0.000185785
ST6GAL2	0.00035676
ST6GALNAC3	7.82e-06
ST8SIA5	1.36e-06
STAC2	0.00032087
STAG3	0.000682187
STAG3L2	0.000511915
STARD3NL	0.000246602
STAT5A	0.000181199
STX18	0.000784789
STXBP5	0.000314204
STXBP6	0.000250822
STYK1	1.44e-05
SUGT1P1	0.000998174
SULF1	0.000911811
SYCP2	4.04e-05
SYDE1	0.000542943
SYN3	0.000114704
SYT5	0.000167043
TACR3	0.000294159
TAF12	1.73e-06
TAF1A	0.000416934
TAF5	0.000116048
TAL1	7.27e-05
TAL2	0.000298453
TAT	1.98e-05
TAX1BP1	0.000649603
TBC1D1	0.000189525
TBC1D16	0.00015961
TBCCD1	0.00035984
TBR1	3.04e-05
TBX2	0.000406957
TBX20	0.000101808
TC2N	0.000722262
TCEAL2	0.000794078
TCEB1	1.37e-05
TCERG1L	0.000162645
TCL1A	2.9e-06
TCN1	4.15e-13
TCP1	0.000193821
TCTA	0.00060482
TCTE3	4.98e-07
TCTEX1D1	0.000118125
TEPP	9.37e-05
TF	0.000956004
TGFB2	0.000690548
TGFBI	2.19e-05
THAP2	0.00023772
THAP9	0.000323072
TIGD4	0.000279687
TIMM44	3.76e-07
TIMM9	0.000523271
TIMP3	0.000114704
TJP1	0.000121723
TLCD1	2.95e-05
TLE3	2.11e-06
TLX2	0.000169854
TLX3	0.000607514
TM4SF1	7.91e-06
TM4SF4	1.63e-05
TMC4	1.8e-06
TMED7	0.000571766
TMED7-TICAM2	0.000571766
TMEM100	0.000520777
TMEM11	5.9e-05
TMEM125	2.05e-06
TMEM130	8.1e-05
TMEM132D	0.000358009
TMEM138	0.000313629
TMEM139	0.000270131
TMEM140	0.000357012
TMEM155	0.000527895
TMEM156	3.58e-07
TMEM177	0.000355007
TMEM179	0.000146324
TMEM183A	5.53e-05
TMEM183B	5.53e-05
TMEM22	2.45e-05
TMEM43	0.000472599
TMEM90B	0.00097752
TMEM97	0.000407863
TMPRSS6	2.86e-05
TMTC3	0.000356632
TNFRSF10D	0.000116664
TNFRSF1B	0.000472738
TNK2	4.65e-05
TNNI3	2.35e-06
TOB1	1.9e-05
TOMM40	8.75e-06
TOMM40L	9.4e-05
TOMM7	0.000163613
TOR1A	0.000342713
TOX2	0.000104901
TP73	0.000227138
TRA2A	1.18e-05
TRAPPC4	0.000226366
TRH	1.71e-07
TRIAP1	0.000174308
TRIM27	7.67e-05
TRIM40	2.3e-05
TRIP10	0.000112742
TRMT5	0.000708992
TROAP	7.06e-06
TRPM2	0.000369277
TSPYL4	0.000119743
TSSK6	6.51e-05
TSTD1	1.88e-06
TTC18	2.28e-06
TTC26	0.000768901
TTLL1	1.34e-05
TTLL4	1.7e-07
TUBB4	1.08e-05
TUBB6	3.67e-10
TUBGCP6	0.000534823
TUFT1	0.000696954
TUG1	6.88e-05
TUT1	6.65e-06
TWIST1	5.29e-05
TXLNA	0.000491348
UAP1L1	0.000108345
UBA52	0.000222375
UBE4B	7.66e-09
UBL3	1.43e-05
UCHL1	0.000341081
UCK1	0.000167809
UCN	2.39e-05
UGDH	2.28e-06
UGP2	6.44e-05
UGT3A1	1.13e-05
UGT3A2	2.53e-05
UHRF1	9.03e-09
UQCR	0.000450697
UQCRH	0.000187439
USP18	0.000413668
USP25	0.000223001
USP48	0.000328095
USP5	1.77e-05
UTP14A	3.47e-05
VAMP8	5.52e-05
VHL	0.000218146
VMAC	4.23e-05
VOPP1	1.19e-05
VPS25	0.000246128
VPS36	0.000100597
VPS52	0.000788097
VSX1	0.000155795
VWC2	0.000291968
WBP1	0.000470827
WBSCR17	7.94e-05
WDFY3	0.000293448
WDR69	0.000241591
WDR8	0.000227138
WFDC6	2.35e-11
WIT1	0.000177105
WNT2	0.000213808
WRN	0.000215543
WRNIP1	1.39e-05
WT1	0.000166091
XBP1	0.000229846
XDH	1.46e-05
XRN1	0.000117418
YPEL4	0.000736572
YWHAE	0.000148076
YWHAH	2.06e-05
ZBTB12	0.000363295
ZBTB32	0.000830791
ZC3H13	2.62e-06
ZCWPW1	4.23e-05
ZDHHC16	0.000103524
ZDHHC3	0.000464552
ZFAND1	2.43e-05
ZFAND6	7.69e-05
ZFC3H1	0.00023772
ZFP42	0.000176246
ZIC1	2.15e-06
ZNF132	0.000577016
ZNF133	8.05e-05
ZNF154	1.94e-05
ZNF177	2.44e-05
ZNF207	0.000973558
ZNF213	0.000197563
ZNF295	0.000159427
ZNF300	1.56e-06
ZNF346	0.000134073
ZNF385D	0.00041375
ZNF436	6.6e-09
ZNF454	1.92e-06
ZNF501	0.000664284
ZNF536	2.79e-06
ZNF560	0.000496337
ZNF573	5.21e-06
ZNF660	6.81e-05
ZNF689	0.000421794
ZNF79	1.45e-07
ZNF80	1.09e-06
ZNF804A	1.74e-05
ZNHIT3	0.000870904
ZSCAN12	0.000784328
ZW10	7.93e-06
ZYX	1.86e-05
