# Supplementary material for: Integrating Multi-Omics for Uncovering the Architecture of Cross-Talking Pathways in Breast Cancer
Source: PLoS One. 2014 Aug 19;9(8):e104282. doi: 10.1371/journal.pone.0104282 (PMC4138095; doi:10.1371/journal.pone.0104282)
Supplement: Table S3 — A list of risk pathways. (XLS) [file pone.0104282.s006.xls]

## Sheet: Sheet1
A list of risk pathways.
PathwayName	Benjamini–Hochberg FDR method
Focal adhesion	6.39284e-06
Pathways in cancer	0.000177344
Complement and coagulation cascades	0.000177344
MAPK signaling pathway	0.000356986
Hedgehog signaling pathway	0.000499909
Tyrosine metabolism	0.000767847
Insulin signaling pathway	0.00248134
Adherens junction	0.00292791
Toll-like receptor signaling pathway	0.00292791
Glioma	0.00292791
Oocyte meiosis	0.00374373
Axon guidance	0.00839093
Pathways in cancer	0.00839093
Neurotrophin signaling pathway	0.0090098
RIG-I-like receptor signaling pathway	0.0105291
Leukocyte transendothelial migration	0.0105291
Glioma	0.0105291
Phenylalanine metabolism	0.0105291
Tight junction	0.0105291
beta-Alanine metabolism	0.0105291
Dorso-ventral axis formation	0.0105291
Adipocytokine signaling pathway	0.0105291
Calcium signaling pathway	0.0126496
Cell cycle	0.0127706
Oocyte meiosis	0.0127706
Prostate cancer	0.0127706
Glycine, serine and threonine metabolism	0.0136226
Cell adhesion molecules (CAMs)	0.0136226
