# Supplementary material for: Integrating Multi-Omics for Uncovering the Architecture of Cross-Talking Pathways in Breast Cancer
Source: PLoS One. 2014 Aug 19;9(8):e104282. doi: 10.1371/journal.pone.0104282 (PMC4138095; doi:10.1371/journal.pone.0104282)
Supplement: Table S4 — A list of cross-talking pathways. (XLS) [file pone.0104282.s007.xls]

## Sheet: Sheet1
A list of cross-talking pathways.
Pathway_1	Pathway_2	P-value	Benjamini–Hochberg FDR method
Focal adhesion	Leukocyte transendothelial migration	0.017	0.049
Oocyte meiosis_1	Oocyte meiosis_2	0.019	0.049
Adherens junction	Axon guidance	0.049	0.049
Pathways in cancer_2	Hedgehog signaling pathway	0.006	0.049
Leukocyte transendothelial migration	Complement and coagulation cascades	0.027	0.049
Phenylalanine metabolism	Pathways in cancer_1	0.025	0.049
Phenylalanine metabolism	Leukocyte transendothelial migration	0.037	0.049
Tight junction	Complement and coagulation cascades	0.035	0.049
Tight junction	Adherens junction	0.043	0.049
Adipocytokine signaling pathway	Insulin signaling pathway	0.019	0.049
Cell adhesion molecules (CAMs)	Complement and coagulation cascades	0.01	0.049
Cell adhesion molecules (CAMs)	Adherens junction	0.022	0.049
Complement and coagulation cascades	Pathways in cancer_1	0.047	0.049
MAPK signaling pathway	Dorso-ventral axis formation	0.041	0.049
MAPK signaling pathway	Axon guidance	0.045	0.049
