# Supplementary material for: Integrating Multi-Omics for Uncovering the Architecture of Cross-Talking Pathways in Breast Cancer
Source: PLoS One. 2014 Aug 19;9(8):e104282. doi: 10.1371/journal.pone.0104282 (PMC4138095; doi:10.1371/journal.pone.0104282)
Supplement: Table S5 — Linker and leader genes in each cross-talking pathway pair. (XLS) [file pone.0104282.s008.xls]

## Sheet: name
Linker and leader genes in each cross-talking pathway pair.
Pathway_1 name	Pathway_2 name	Pathway_1_Leaders	Linkers	Pathway_2_Leaders
Focal adhesion	Leukocyte transendothelial migration	COL4A6	COL4A6,MMP9	MMP9
		FN1	FN1,MMP9	MMP9
		FIGF	KDR	PLCG2
		FN1__PAK1	SMAD4	MAPK13
		FN1	COL1A2	MMP9
		FN1__PAK1	COL1A1	MMP9
		FN1	COL4A4	MMP9
		FN1	COL4A1	MMP9
		FN1	COL4A2	MMP9
		FN1	COL4A3	MMP9
		FN1	COL4A5	MMP9
		LAMB3__FN1	THBS1	MMP9
		FN1	COL4A6	MMP9
		LAMA3	PLG	MMP9
		MET	GAB1	PLCG2
		MET__PAK1	SHC1	PLCG2
		PAK1	MBP	MAPK13
		PDGFRA	JAK1	PLCG2
Phenylalanine metabolism	Pathways in cancer_1	AOC3	VAV1	MET
Pathways in cancer_1	Complement and coagulation cascades	MMP9	MMP9,TFPI	TFPI
		IGF1	CTSB	A2M
		KIT	ABL1	C3
		MMP9	PLG	F3
		MMP9	MMP7	TFPI
		MMP9	THBS1	TFPI
		PDGFRA	PDGFA	A2M
Leukocyte transendothelial migration	Complement and coagulation cascades	MMP9	MMP9,TFPI	TFPI
		MMP9	PLG	F3
		MMP9	MMP7	TFPI
		MMP9	THBS1	TFPI
Complement and coagulation cascades	Tight junction	C3	ITGAX	JAM3
		C3	ITGAM	JAM3
Complement and coagulation cascades	Cell adhesion molecules (CAMs)	C3	ITGAX	JAM3
		C3	ITGAM	JAM3
Tight junction	Adherens junction	EPB41L2	ACTA1	SORBS1
		F11R	MLLT4	PVRL2__SORBS1__PVRL3
		F11R__PARD6B	PARD3	PVRL3
Cell adhesion molecules (CAMs)	Adherens junction	F11R	MLLT4	PVRL2__SORBS1__PVRL3
		F11R	PARD3	PVRL3
Adherens junction	Axon guidance	SORBS1	ACTA1	PAK1
		SORBS1	PXN	PAK3__EPHB1__PAK1
		SORBS1	PTK2	EPHA2
		SORBS1	EFNB1	EPHB1
		SORBS1	CBL	EPHA2
Axon guidance	MAPK signaling pathway	KRAS,PAK1(overlap)	KRAS,PAK1(overlap)	KRAS,PAK1(overlap)
		EPHA2	CBL	PDGFRA
		EPHA2__EPHB1	GRB2	PAK1__ELK1
		EPHA2	PTPN11	PDGFRA
		EPHA2	SHC1	PAK1
		EPHA2	EGFR	PAK1
		PAK3__EPHB1	PXN	PAK1
		EPHB1__PAK3	NCK1	PAK1
		EPHB1	GRB10	ELK1
		PAK3	RAF1	KRAS__PAK1
		PAK3	ARHGEF6	TGFBR2__PAK1
		PAK3	GIT2	PAK1
		PAK3	ARHGEF7	TGFBR2__PAK1
MAPK signaling pathway	Dorso-ventral axis formation	KRAS(overlap)	KRAS(overlap)	KRAS(overlap)
		ELK1	CREBBP	ETS2
		ELK1	EP300	ETS2
		FOS	ETS1	ETS2
		FOS	JUN	ETS2
		PAK1	RAF1	KRAS
		PDGFRA	STAT5B	ETS2
		TGFBR2	ZFYVE9	ETS2
Hedgehog signaling pathway	Pathways in cancer_2	GLI1,PTCH1,BMP2(overlap)	GLI1,PTCH1,BMP2(overlap)	GLI1,PTCH1,BMP2(overlap)
		BMP6__BMP5	CHRDL2	BMP2
		BMP6	BMPR1B	BMP2
		BMP6	BMPER	BMP2
		BMP6	BMPR2	BMP2
		BMP6	SOSTDC1	BMP2
Adipocytokine signaling pathway	Insulin signaling pathway	IRS1,SLC2A4(overlap)	IRS1,SLC2A4(overlap)	IRS1,SLC2A4(overlap)
		CD36	FYN	IRS1
Oocyte meiosis_1	Oocyte meiosis_2	PLK1(overlap)	PLK1(overlap)	PLK1(overlap)
		CDC25C	CCNB1	PLK1
		CDC25C	CDK1	CCNE1
		CDC25C	TP53	PLK1
		CDC25C	CHEK2	PLK1
